# Supplementary material for: Metagenomics reveals the genetic diversity between sublineages of UCYN-A and their algal host plastids
Source: ISME Commun. 2024 Dec 4;4(1):ycae150. doi: 10.1093/ismeco/ycae150 (PMC11637426; doi:10.1093/ismeco/ycae150)
Supplement: tableS5_ycae150 [file tables5_ycae150.xlsx]

## Sheet: A. 18S results
ASV	Basin 2	Basin 2 relative abundance (%)	Shelf 2	Shelf 2 relative abundance (%)	BLAST	Silva taxonomy	Sequence
647d71d5c607e583f0a612766cca42d9	2758	52.6637	0	0	Cylindrotheca closterium	D_0__Eukaryota; D_1__SAR; D_2__Stramenopiles; D_3__Ochrophyta; D_6__Bacillariophyceae; D_7__Cylindrotheca; D_8__Cylindrotheca closterium	CAATAGCGTATATTAAAGTTGTTGCAGTTAAAAAGCTCGTAGTTGGATTTGTGGTGTACTTCGGCGGCCCGTCACTATGTGATGGAGCTTGCTGAAGTCGCCATCCTTGGGTGGATCCTGTGTGGCATTAAGTTGTCGTGCAGGGGATGCCCATCGTTTACTGTGAAAAAATTAGAGTGTTCAAAGCAGGCTTATGCCGTTGAATATATTAGCATGGAATAATAAGATAGGACCTTGGTACTATTTTGTTGGTTTGCGCACCAAGGTAATGATTAATAGGGACAGTTGGGGGTATTCGTATTTCATTGTCAGAGGTGAAATTCTTGGATTTTTGAAAGACGAACTACTGC
aeb6a118ee4e6ef614483d3e1a3d2a49	1078	20.5843	3327	97.4231	Braarudosphaera bigelowii	D_0__Eukaryota; D_1__Haptophyta; D_2__Prymnesiophyceae; D_3__Prymnesiales; D_4__Braarudosphaera; Ambiguous_taxa; Ambiguous_taxa	CAATAGCGTATATTAAAGTTGTTGCAGTTAAAACGCTCGTAGTCGGATTTCGGGGCGGTCTTGCCGGTCTGCCGTTGGGTATGCACTGGTGCGAGCGTCCTTCCTTCCGGAGACGGTGCCTCCTCTTAACTGAGTGGGTATCGGAGACGGATCGTTTACTTTGAAAAAATCAGAGTGTTTCAAGCAGGCAGCTCGCTTTTGCATGGATTAGCATGGGATAATGAAATAGGACTTTGGTGCTATTTTGTTGGTTTCGAACACCGAAGTAATGATTAACAGGGACAGTCAGGGGCACTCGTATTCCGCCGAGAGAGGTGAAATTCTCAGACCAGCGGAAGACGCACCACTGC
cc08685eb77a10a01e19c749846211a9	1014	19.3622	0	0	Pseudopirsonia mucosa	D_0__Eukaryota; D_1__SAR; D_2__Rhizaria; D_3__Cercozoa; D_5__Marimonadida; D_6__Pseudopirsonia; D_7__Pseudopirsonia mucosa	CAGTAGCGTATATTAAAGTTGTTGCAGTTAAAAAGCTCGTAGTTGGATTTCTGGTTTGGCGAACCTGACCCGCGACTCTTGTCGTGTGTGTCGGTCGTTTGCCTACCATCCTTTCAGAGAACTTACTCTGCCATTCATTTGGTTGGAGTAGCGATCTGAAACTTTTACTTTGAAAAAATTAGAGTGTTCAAAGCAGGCTTGCGCTATGAATACATTAGCATGGAATAATAATTTAGGACTTCGGTTCTATTTTATTGGTTGCGGAACTGAAGTAATGATTGACAGGGATAGTTGGGGGTGCTAGTATTCAGCGGCCAGAGGTGAAATTCTTGGATTCGCTGAAGACTAAC
0beb85896c2bd07b09b48eb2f2805c7c	236	4.5064	0	0	Pseudopirsonia mucosa	D_0__Eukaryota; D_1__SAR; D_2__Rhizaria; D_3__Cercozoa; D_5__Marimonadida; D_6__Pseudopirsonia; D_7__Pseudopirsonia mucosa	CAGTAGCGTATATTAAAGTTGTTGCAGTTAAAAAGCTCGTAGTTGGATTTCTGGTTTGGCGAACCTGACCCGCCTCACTTGAGGTGTGTGTCGGTCGTTTGCCTACCATCCTTTCAGAGAACTTACTCTGCCATTCATTTGGTTGGAGTAGCGATCTGAAACTTTTACTTTGAAAAAATTAGAGTGTTCAAAGCAGGCTTGCGCTATGAATACATTAGCATGGAATAATAATTTAGGACTTCGGTTCTATTTTATTGGTTGCGGAACTGAAGTAATGATTGACAGGGATAGTTGGGGGTGCTAGTATTCAGCGGCCAGAGGTGAAATTCTTGGATTCGCTGAAGACTAAC
5dc43450f83618e7cf2f4cd520a3b830	51	0.97384	0	0	Uncultured Cercozoa	D_0__Eukaryota; D_1__SAR; D_2__Rhizaria; D_3__Cercozoa; D_5__Marimonadida; D_6__Pseudopirsonia; D_7__Uncultured Cercozoa	CAGTAGCGTATATTAAAGTTGTTGCAGTTAAAAAGCTCGTAGTTGGATTTCTGGTACGTCGAGCCTGACCCGCTCCGGTTACGGTTGTGTGTGTCGGTCGCTTGTCTACCATCCTTCCAGAGAACTTACTCTACCCTTCACTGGGCCGGGGTGACTATCTGGAACTTTTACTTTGAAAAAATTAGAGTGTTCAAAGCAGGCTTGCGCTATGAATACATTAGCATGGAATAATAATTTAGGACTTCGGTCTTATTTTATTGGTTTCTAGGACTGAATTAATGATTGATAGGGATAGTTGGGGGTGCTAGTATTCAGCGGCCAGAGGTGAAATTCTTGGATTCGCTGCAGAC
7c2e638c048fcd24ed32e032e9e0b90d	46	0.878365	0	0	Dicrateria rotunda	D_0__Eukaryota; D_1__Haptophyta; D_2__Prymnesiophyceae; D_3__Prymnesiales; D_4__Imantonia; Ambiguous_taxa; Ambiguous_taxa	CAATAGCGTATATTAAAGTTGTTGCAGTTAAAACGCTCGTAGTCGGATTTCGGGGCGGCTTCGTCGGTCTGCCGATGGGTATGCACTGACGCGGGCGTCCTTCCTTCCGGAGACGCGTCCTACTCTTAGCTGAGCGGGGCGTGGAGACGGATCGTTTACTTTGAAAAAATCAGAGTGTTTCAAGCAGGCATCATCGCTCTTGCATGGATTAGCATGGGATAATGAAATAGGACCTTGGTGCTATTTTGTTGGTTTCGAGCACCGAAGTAATGATTAACAGGGACAGTCAGGGGCACTCGTATTCCGCCGAGAGAGGTGAAATTCTCAGACCAGCGGAAGACGAACCACTG
2ac44089102df718085ca4c8c6e75d84	21	0.400993	0	0	Chlamydomonas raudensis	D_0__Eukaryota; D_1__Archaeplastida; D_2__Chloroplastida; D_3__Chlorophyta; D_4__Chlorophyceae; D_5__Chlamydomonas raudensis; D_6__Chlamydomonas raudensis	CAATAGCGTATATTTAAGTTGCTGCAGTTAAAAAGCTCGTAGTTGGATTTCGGGCGGTTGACGACGGTCCGCCTCTGGTGTGCACTGCCGTTCATCCGCCTTTCTGTCGGGGACGTGCTCCTAGGCTTCATTGTCTGGGACACGGGTTCGACGAGGTTACTTTGAGTAAATTAGAGTGTTCAAAGCAGGCATCGCCTTGAATATATTAGCATGGAATAGCACGATAGGACTCTGGCCTATTTTGCTGGTCTGTAGGACCGGAGTAATGATTAAGAGGGACAGTCGGGGGCATTCGTATTTCATTGTCAGAGGTGAAATTCTTGGATTTATGAAAGACGAACTTCTGCGAA
869bb62c7e8814cac52ded8757a2cf0d	12	0.229139	0	0	Hemiselmis sp.	D_0__Eukaryota; D_1__Cryptophyceae; D_2__Cryptomonadales; D_3__Hemiselmis; Ambiguous_taxa; Ambiguous_taxa; Ambiguous_taxa	TAATAGCGTATATTAAAGTTGTTGCAGTTAAAAAGCTCGTAGTCGGATGTCGGGCTCGGGCAGGCTGTCGGCCTCTGGTCGGACGGCAGGCTCGGGTCTTTTTGCCTGGGGGCTCCGTCACACTTAACTGTGGGGCGGTAGGTCGCAGGCCGTTTACTTTGAAAAAATTAGAGTGTTCAAAGCAGGCCTACGCTTGAATACATTAGCATGGAATAATGGAATAGGACTTTGGTGCTATTTTGTTGGTTTATGGGACTGAAGTAATGATTAATAGGGACAGTTGGGGCCGTTTATATTTCGTTGTCAGAGGTGAAATTCTTGGATTTACGAAAGATAAACTTCTGCGAAAG
480a6f0daeb6fbb18a816dd9e0b10b60	5	0.0954745	0	0	G. huxleyi	D_0__Eukaryota; D_1__Haptophyta; D_2__Prymnesiophyceae; D_3__Isochrysidales; Ambiguous_taxa; Ambiguous_taxa; Ambiguous_taxa	CAATAGCGTATATTAAAGTTGTTGCAGTTAAAACGCTCGTAGTCGGATTTCGGGGCGGGCCGACCGGTCTGCCGATGGGTATGCACTGGCCGGCGCGTCCTTCCACCCGGAGACCGCGCCTACTCTTAACTGAGCGGGCGCGGGAGACGGGTCTTTTACTTTGAAAAAATCAGAGTGTTTCAAGCAGGCAGTCGCTCTTGCATGGATTAGCATGGGATAATGAAATAGGACTCTGGTGCTATTTTGTTGGTTTCGAACACCGGAGTAATGATTAACAGGGACAGTCAGGGGCACTCGTATTCCGCCGAGAGAGGTGAAATTCTCAGACCAGCGGAAGACGAACCACTGCG
274669de217bfacdf6ae72a2639dbe9e	4	0.0763796	0	0	Neoparamoeba perurans	D_0__Eukaryota; D_1__Amoebozoa; D_2__Discosea; D_3__Flabellinia; D_4__Dactylopodida; D_5__Neoparamoeba; D_6__Paramoeba eilhardi	CAATAGCATATATTAAAGTTGTTGCAGTTAAAAAGCTCGTAGTTGGATTTTGAAGTTTATATGTTTTGAGCCGCTTTGTATAAAGTGTGATTTTCGGAATGTATACTTCTCCTTACTAGACTTTCACTATTTCACTTTACTGAGAGATAGTTTCATTTCAATTTATTGGAGTGAGTGATAAGTAGACCTACCATGTTTGAGATTGTGGATAGTTATTTCGATGACTGTTCTGCTTAGATATTGTAACTACTTATTAGAAATCTAGTTCTTTTACTTTGAGTAAATTAGAGTGTTCAAGGCAAGCAAAATATTATTGTTGCAATGAATACTATTAGCATGGGATAATGGAA
1bf6ea3fd4a41d25833c0d5a99044115	2	0.0381898	0	0	Dinophysis acuminata	D_0__Eukaryota; D_1__SAR; D_2__Alveolata; D_3__Dinoflagellata; D_5__Dinophysiales; D_6__Dinophysis; Ambiguous_taxa	CAATAGCGTATATTAAAGTTGTTGCGGTTAAAAAGCTCGTAGTTGGATTTCTGCTGAGGACGACCGGTCCGCCCTCTGGGTGTGTATCTGGCTCGGCCTGGGCATCTTCTTGGAGAACGTAGCTGCACTTGACTGTGTGGTGCGGTATCCAGGACTTTTACTTTGAGGAAATTAGAGTGTTTCAAGCAGGCATATGCCTTGAATACATTAGCATGGAATAATAAGATAGGACCTTGGTTCTATTTTGTTGGCTTCTAGAGCCGAGGTAATGATTAATAGGGATAGTTGGGGGCATTCGAATTTAACTGTCAGAGGTGAAATTCTTGGATTTGTTAAAGACGGACTACTGC
ffca365f2b0d1380a8d09dbd84790a11	2	0.0381898	0	0	Neoparamoeba perurans	D_0__Eukaryota; D_1__Amoebozoa; D_2__Discosea; D_3__Flabellinia; D_4__Dactylopodida; D_5__Neoparamoeba; D_6__Paramoeba eilhardi	CAATAGCATATATTAAAGTTGTTGCAGTTAAAAAGCTCGTAGTTGGATTTTGAAGTTTATACGTTTTGAGCCGCTTTGTATAAAATGTGATTTTCAGAATGTATACTTCTCCTTACTAGACTTTCACTATTTCACTTTACTGAGAGATAGTTTCATTTCAATTTATTGGAGTGAGTGATAAGTAGACCTACCATGTCTGAGATTGTGGATAGTTATTTCGATGATTGTTCTGCTTAGATATTGTAACTATTTATTAGAAATCTAGTTCTTTTACTTTGAGTAAATTAGAGTGTTCAAGGCAAGCAAAATATTATTGTTGCAATGAATACTATTAGCATGGGATAATGGAA
45f39f0f4875ff25be3e3afa38a70869	2	0.0381898	0	0	Phaeocystis pouchetii	D_0__Eukaryota; D_1__Haptophyta; D_2__Prymnesiophyceae; D_3__Phaeocystis; Ambiguous_taxa; Ambiguous_taxa; Ambiguous_taxa	CAATAGCGTATATTAAAGTTGTTGCAGTTAAAAAGCTCGTAGTCGGATTTCGGGTCGGGCCGAGCGGTCTGCCGATGGGTATGCACTGTTTGGCGCGGCCTTCTTTCCGGAGACCGCGGCTACTCTTAACTGAGCGGGCGTGGGAGACGGATCGTTTACTTTGAAAAAATCAGAGTGTTTCTAGCAGGCAGCTCGCTCTTGCATAGGTTAGCATGGGATAATTTAATAGGACTCTGGTGCTATTTTGTTGGTTTCGAACACCGGAGTAATGATTAAGAGGGGCAGTCAGGGGCACTCGTATTCCGTCGAGAGAGGTGAGATTCTCAGACCAATGGAAGACGAACCACTGC
7d88513f94cd29eb7d64fd6bbf9839c8	2	0.0381898	0	0	Neoparamoeba perurans	D_0__Eukaryota; D_1__Amoebozoa; D_2__Discosea; D_3__Flabellinia; D_4__Dactylopodida; D_5__Neoparamoeba; D_6__Paramoeba branchiphila	CAATAGCATATATTAAAGTTGTTGCAGTTAAAAAGCTCGTAGTTGGATTTTGAAGTTTATACTTTTTGAGCCGCTTTGTATAAAGTGTGATTTTCGGAATGTTTACTTCTCCTTACTAGACTTTCACTATTTCACTTTACTGAGAGATAGTTTCATTTCAATTTATTGGAGTGAGTGATAAGTAGACCTACAATGTTTGAGATTGTGGATAGTTATTTCGATGACTGTTCTGCTTAGATATTGTAACTACTTATTAGAAATCTAGTTCTTTTACTTTGAGTAAATTAGAGTATTCAAGGCAAGCAAAATATTATTGTTGCAATGAATACTATTAGCATGGGATAATGGAA
8d74a19f3b7a0a8b3db3af6312960c7a	2	0.0381898	0	0	Neoparamoeba perurans	D_0__Eukaryota; D_1__Amoebozoa; D_2__Discosea; D_3__Flabellinia; D_4__Dactylopodida; D_5__Neoparamoeba; D_6__Paramoeba eilhardi	CAATAGCATATATTAAAGTTGTTGCAGTTTAAAAGCTCGTAGTTGGATTTTGAAGTTTATATGTTTTGGACCGCTTTGTATAAAGTGTGATTTTCGGGATGTATACTTCTCCTTACTAGACTTTCACTATTTCACTTTATTGAGAGATAGTTTCATTTCAATTTATTGGAGTGAGTGATAAGTAGACCTACAATGTCTGAGATTGTGGATAGTTATTTCGATGATTGTTCTGCTTAGATATTGTAACTATTTATTAGAAATCTAGTTCTTTTACTTTGAGTAAATTAGAGTGTTCAAGGCAAGCAAAATATTATTGTTGCAATGAATACTATTAGCATGGGATAATGGAA
670cb4e8f31db4c4dcd9707df9cfe60e	2	0.0381898	0	0	Neoparamoeba perurans	D_0__Eukaryota; D_1__Amoebozoa; D_2__Discosea; D_3__Flabellinia; D_4__Dactylopodida; D_5__Neoparamoeba; D_6__Paramoeba eilhardi	CAATAGCATATATTAAAGTTGTTGCAGTTAAAAAGCTCGTAGTTGGATTTTGAAGTTTATACGTTTTGAGCCGCTTTGTATAAAGTGTGATTTTCGGAATGTATACTTCTCCTTACTAGACTTTCACTATTTCACTTTACTGAGAGATAGTTTCATTTCAATTTATTGGAGTGAGTGATAAGTAGTCCTACAATGTTTGAGATTGTGGATAGTTATTTCGATGATTGTTCTGCTTAGATATTGTAACTATTTATTAGAAATCTAGTTCTTTTACTTTGAGTAAATTAGAGTGTTCAAGGCAAGCAAAATATTATTGTTGCAATGAATACTATTAGCATGGGATAATGGAA
4e152a05e857d32f13b3ca083af68745	0	0	4	0.11713	Syndiniales Group I	d__Eukaryota; p__Protalveolata; c__Syndiniales; o__Syndiniales; f__Syndiniales_Group_I; g__Syndiniales_Group_I; s__phytoplankton_environmental	CAATAGCGTATATTAAAGTTGTTGCGGTTAAAAAGCTCGTAGTTGGAGTTCTGCCCAAGGCCACCTGTCCGCCCCAGTGGTGAGTACGTGGTGGGCCCTGGGCCCTTTCAAGGGGAGCGTATCTGTACTTTATTGTGCGGTGCGGGATCCTTGACTTTTACTTTGAGGAAATAAGAGTGTTCCAAGCAGGCTCTCGTCGTGCATAGCTCAGCATGGAATAATAGCATTGGACCTCGATTCTAAGCTGTTGGTTGCCAGAAGCGAGGTAATGATGAAGAGGGATAGTTGGGGGCATTCGTATTTAACTGTCAGAGGTGAAATTCTTGGATTTGTTAAAGACGGACTACTGC
29bcfa2b6688f9b041844b7f00523e96	0	0	76	2.22548	Haptolina sp.	d__Eukaryota; p__Prymnesiophyceae; c__Prymnesiophyceae; o__Prymnesiales; f__Prymnesiales; g__Haptolina; s__uncultured_eukaryote	CAATAGCGTATATTAAAGTTGTTGCAGTTAAAACGCTCGTAGTCGGATTTCGGGGCCTGCCTGCCGGTCTGCCGATGGGTATGCACTGGCAGGCGCGTCCTTCCTTCCGGAGACTGTCCCTACTCTTAACTGAGCGGGGTCGGGAGACGGATCGTTTACTTTGAAAAAATCAGAGTGTTTCAAGCAGGCAGCTCGCTCTTGCATGGATTAGCATGGGATAATGAAATAGGACTTTGGTGCTATTTTGTTGGTTTCGAACACCGAAGTAATGATTAACAGGGACAGTCAGGGGCACTCGTATTCCGCCGAGAGAGGTGAAATTCTCAGACCAGCGGAAGACGAACCACTGC
f924bc110018abbfcba62c11c8d4f42c	0	0	2	0.0585652	Chaetocerossp.	d__Eukaryota; p__Diatomea; c__Mediophyceae; o__Mediophyceae; f__Mediophyceae; g__Chaetoceros; s__Chaetoceros_sp.	CAATAGCGTATATTAAAGTTGCTGCAGTTAAAAAGCTCGTAGTTGCATTTCCGAGGCAAGGGATTAGTCCGACCTTTGGTGGGTATTTAATCCTCTTGCCTCGTCCTTGAGTGGTGCTTCTTGGTATTAAGTTATCGAGGAGATAGCCGCTCATCGTTTACTGTGAGAAAATTAGAGTGTTCAAAGCAGGCTTATGCCGTTGAATATATTAGCATGGAATAATAAGATAGGACCTCGGTACTATTTTGTTGGTTTGAGAACCAAGGTAATGATGAATAGGGACAGTTGGGGGTATTCGTATTCAGTTGTCAGAGGTGAAATTCTTAGATTTACGGAAGACGAACTACTGC
2bcdbad9ea5789bb0828112b22864d82	0	0	6	0.175695	Chrysochromulina strobilus	d__Eukaryota; p__Prymnesiophyceae; c__Prymnesiophyceae; o__Prymnesiales; f__Prymnesiales; g__Chrysochromulina; s__Haptophyceae_sp.	CAATAGCGTATATTAAAGTTGTTGCAGTTAGAACGCTCGTAGTCGGATTTCGGGGCGGGCCGACCGGTCTGCCGATGGGTACGCACTGGTCGGCGCGTCCTTCCTTCCGGAGACCGTGCCTACTCTTAACTGAGCGGGGGCGGGAGACGGAACTTTTACTTTGAAAAAATCAGAGTGTTTCAAGCAGGCAGTGCGCTCTTGCATGGATTAGCATGGGATAATGAAATAGGACTTTGGTGCTATTTTGTTGGTTTCGAACACCGAAGTAATGATTAAAAGGGACAGTCAGGGGCATTTGTATTCCGCCGAGAGAGGTGAAATTCTCAGACCAGCGGAAGACAAACTACTGC

## Sheet: B. 18S sequences to compare
Accession	Strain	Genotype	Morphotype	Associated_UCYN-A	Organism	Source	Note
AB250784	TP05-6-a	III	Intermediate form-B	UCYN-A2	Braarudosphaera bigelowii	Takano et al., 2006
AB250785	TP05-6-b	I	Intermediate form-A		Braarudosphaera bigelowii	Takano et al., 2006
AB847971	Shukutsu22	I	Intermediate form-A		Braarudosphaera bigelowii	Hagino et al., 2009
AB847970	Shukutsu19	I	Intermediate form-A		Braarudosphaera bigelowii	Hagino et al., 2009
AB847972	Shukutsu27	I	Intermediate form-A		Braarudosphaera bigelowii	Hagino et al., 2009
AM490994	MK90-06	III	C. parkeae stage of B. bigelowii	UCYN-A2	Chrysochromulina parkeae	Medlin et al., 2008; Suzuki et al., 2021
LC595680	KC1-P2	III	C. parkeae stage of B. bigelowii	lost during cultivation	Braarudosphaera bigelowii	Suzuki et al., 2021
LC595681	KC15-24	IV	C. parkeae stage of B. bigelowii	structure not seen	Braarudosphaera bigelowii	Suzuki et al., 2021
FJ537341	Biosope_T60.034		smaller than Small form	UCYN-A1	uncultured Chrysochromulina	Shi et al., 2009; Thompson et al., 2012
AB778293	TMR-scBb-1	III	Intermediate form-B	UCYN-A2	Braarudosphaera bigelowii	Hagino et al., 2013	Identical to TP05-6-a
AB847980	TMR-scBb-7	III	Intermediate form-B	UCYN-A2	Braarudosphaera bigelowii	Hagino et al., 2013	Identical to TP05-6-a
AB847981	TMR-scBb-8	III	Intermediate form-B	UCYN-A2	Braarudosphaera bigelowii	Hagino et al., 2013	Identical to TP05-6-a
KJ540196	CCMP291				Chrysochromulina tobinii	Deotato et al., 2014
KJ540197	NIES-562				Chrysochromulina parva	Deotato et al., 2014
480a6f0daeb6fbb18a816dd9e0b10b60					*G. huxleyi	*this study	Basin 2 culture
29bcfa2b6688f9b041844b7f00523e96					*Haptolina sp.	*this study	Shelf 2 culture
2bcdbad9ea5789bb0828112b22864d82					*Chrysochromulina sp.	*this study	Shelf 2 culture
aeb6a118ee4e6ef614483d3e1a3d2a49				UCYN-A4	*Braarudosphaera bigelowii	*this study	Basin 2 and Shelf 2 cultures

## Sheet: C. Distance Matrix
	Biosope_T60.034	Shukutsu27	Shukutsu22	TP05-6-b	Shukutsu19	*B. bigelowii	MK90-06	KC15-24	TMR-scBb-7	TMR-scBb-8	TP05-6-a	TMR-scBb-1	KC1-P2	*Chrysochromulina sp.	C. tobinii	C. parva	*Haptolina sp.	*G. huxleyi
Biosope_T60.034		97.902	97.136	97.876	97.857	95.714	97.917	98.073	98.101	98.101	98.106	98.1	98.129	92	90.732	91.466	94.857	93.162
Shukutsu27	97.902		99.233	100	100	100	99.055	99.1	99.22	99.22	99.22	99.22	99.22	92	91.098	91.879	94.571	92.593
Shukutsu22	97.136	99.233		99.235	99.212	100	98.349	98.334	98.454	98.454	98.454	98.454	98.454	92	90.32	91.001	94.571	92.593
TP05-6-b	97.876	100	99.235		100	100	99.038	99.138	99.251	99.251	99.253	99.251	99.253	92	91.098	91.879	94.571	92.593
Shukutsu19	97.857	100	99.212	100		100	99.035	99.081	99.203	99.203	99.203	99.203	99.203	92	90.977	91.879	94.571	92.593
*B. bigelowii	95.714	100	100	100	100		98.857	98.857	98.857	98.857	98.857	98.857	98.857	92	94	93.429	94.571	92.571
MK90-06	97.917	99.055	98.349	99.038	99.035	98.857		99.177	99.784	99.784	99.785	99.784	99.399	91.714	91.296	92.034	94	92.877
KC15-24	98.073	99.1	98.334	99.138	99.081	98.857	99.177		99.77	99.77	99.77	99.77	99.777	91.714	91.22	91.948	94	92.877
TMR-scBb-7	98.101	99.22	98.454	99.251	99.203	98.857	99.784	99.77		100	100	100	100	91.714	91.341	92.085	94	92.877
TMR-scBb-8	98.101	99.22	98.454	99.251	99.203	98.857	99.784	99.77	100		100	100	100	91.714	91.341	92.085	94	92.877
TP05-6-a	98.106	99.22	98.454	99.253	99.203	98.857	99.785	99.77	100	100		100	100	91.714	91.341	92.085	94	92.877
TMR-scBb-1	98.1	99.22	98.454	99.251	99.203	98.857	99.784	99.77	100	100	100		100	91.714	91.341	92.085	94	92.877
KC1-P2	98.129	99.22	98.454	99.253	99.203	98.857	99.399	99.777	100	100	100	100		91.714	91.341	92.085	94	92.877
*Chrysochromulina sp.	92	92	92	92	92	92	91.714	91.714	91.714	91.714	91.714	91.714	91.714		94.857	95.429	94.286	94.857
C. tobinii	90.732	91.098	90.32	91.098	90.977	94	91.296	91.22	91.341	91.341	91.341	91.341	91.341	94.857		99.862	95.143	94.017
C. parva	91.466	91.879	91.001	91.879	91.879	93.429	92.034	91.948	92.085	92.085	92.085	92.085	92.085	95.429	99.862		94.857	94.587
*Haptolina sp.	94.857	94.571	94.571	94.571	94.571	94.571	94	94	94	94	94	94	94	94.286	95.143	94.857		95.143
*G. huxleyi	93.162	92.593	92.593	92.593	92.593	92.571	92.877	92.877	92.877	92.877	92.877	92.877	92.877	94.857	94.017	94.587	95.143
